# Supplementary material for: CAR-Macrophages and CAR-T Cells Synergistically Kill Tumor Cells In Vitro
Source: Cells. 2022 Nov 21;11(22):3692. doi: 10.3390/cells11223692 (PMC9688246; doi:10.3390/cells11223692)
Supplement: Supplementary file 1 [file cells-11-03692-s001.zip]

Archive with 1 entries (1 files):
- cells-1993792-supplementary.pdf
